# Supplementary material for: An Insight into the Sialotranscriptome of the Cat Flea, Ctenocephalides felis
Source: PLoS One. 2012 Sep 25;7(9):e44612. doi: 10.1371/journal.pone.0044612 (PMC3458046; doi:10.1371/journal.pone.0044612)
Supplement: File S2 — Hyperlinked Excel spreadsheet containing annotated coding sequences. (S2): http://exon.niaid.nih.gov/transcriptome/C_felis/Cf-S2.zip. (XLSX) [file pone.0044612.s002.xlsx]

## Sheet: cf-cds-cds
	Number of ESTs	Seq size	CDS name and link	Seq size	Comments	%X	14 N's?	First codon	Stop codon exists? (*)	gp.txt	Cleavage Position	MW	pI	Mature MW	pI	TMHMM result	Predicted helices	% membrane	% outside	% inside	Possible GPI?	Length of peptide after last membrane helix	No. potential glyc sites	Percent Ser+Thr	Percent Gly	Percent Pro	Class	Subclass	Comments	Number of ESTs	Best match to NR protein database	E value	Match	Score	Extent of match	Length of best match	% identity	% Coverage	Species of best match	Best match to SWISSP protein database	E value	Match	Score	Extent of match	Length of best match	% identity	% Coverage	Species of best match	Best match to GO database
Putative secreted proteins
Enzymes
Esterases
Cf-100	7	188	Cf-100	567	truncated esterase	0		M	*	CYT		22.016	9.12			ExpAA=0.13 First60=0.13 PredHel=0 Topology=o	0						0	10.6	7.4	2.7	Enzymes	Esterase	truncated esterase	7	putative truncated esterase	3E-045	gi|121511890	185	145	227	56	64	Xenopsylla cheopis	Esterase B1	3E-004	sp|P16854|EST1_CULPI	45.1	155	540	25	29	Culex pipiens	Drosophila melanogaster - carboxylesterase activity - metabolic process
Cf-781	1	182	Cf-781	549	truncated esterase	0.549451		G	*	CYT		21.603	9.09			ExpAA=0.05 First60=0.00 PredHel=0 Topology=o	0						0	12.6	3.8	2.7	Enzymes	Esterase	truncated esterase	1	putative truncated esterase	2E-039	gi|121511890	166	140	227	53	62	Xenopsylla cheopis	Bile salt-activated lipase	2E-006	sp|P07882|CEL_RAT	52.4	122	612	26	20	Rattus norvegicus	Drosophila melanogaster - carboxylesterase activity - metabolic process
Cf-56	7	184	Cf-56	555	truncated esterase	0		G	*	CYT		22.217	9.22			ExpAA=0.01 First60=0.00 PredHel=0 Topology=o	0						0	12.5	4.9	4.3	Enzymes	Esterase	truncated esterase	7	putative truncated esterase	1E-018	gi|121511890	96.7	123	227	37	55	Xenopsylla cheopis	Neuroligin-2	5E-005	sp|Q62888|NLGN2_RAT	47.4	134	836	25	16	Rattus norvegicus	Drosophila melanogaster - carboxylesterase activity - metabolic process
Phosphatases
Cf-50	20	151	Cf-50	456	truncated salivary phosphatase	0		M	*	CYT		17.289	6.07			ExpAA=0.02 First60=0.01 PredHel=0 Topology=o	0						0	13.9	6	5.3	Enzymes	Phosphatase	truncated salivary phosphatase	20	truncated salivary phosphatase	5E-072	gi|121511984	273	150	153	84	99	Xenopsylla cheopis	Testicular acid phosphatase homolog	0.13	sp|Q3KQG9|PPAT_XENLA	35.4	116	420	26	28	Xenopus laevis
Cf-47	17	257	Cf-47	774	truncated secreted salivary acid phosphatase	0		A	*	CYT		29.015	9.38			ExpAA=0.16 First60=0.00 PredHel=0 Topology=o	0						0	12.8	5.8	4.3	Enzymes	Phosphatase	truncated secreted salivary acid phosphatase	17	truncated secreted salivary acid phosphatase	6E-047	gi|121511916	192	250	374	36	67	Xenopsylla cheopis	Lysosomal acid phosphatase	0.003	sp|B1H1P9|PPAL_XENLA	42.4	217	432	23	50	Xenopus laevis
Cf-79	13	271	Cf-79	816	truncated secreted salivary acid phosphatase	0		P	*	CYT		30.76	9.14			ExpAA=0.11 First60=0.01 PredHel=0 Topology=o	0						0	14	5.2	4.4	Enzymes	Phosphatase	truncated secreted salivary acid phosphatase	13	truncated secreted salivary acid phosphatase	2E-068	gi|121511916	263	266	374	44	71	Xenopsylla cheopis	Testicular acid phosphatase homolog	0.001	sp|Q3KQG9|PPAT_XENLA	43.9	184	420	25	44	Xenopus laevis	zgc:113200 - Danio rerio - acid phosphatase activity - cellular_component
Cf-735	1	300	Cf-735	903	truncated salivary phosphatase	0.333333		P	*	CYT		35.101	9.39			ExpAA=0.10 First60=0.03 PredHel=0 Topology=o	0						0	11	4.3	4.7	Enzymes	Phosphatase	truncated salivary phosphatase	1	secreted salivary protein	1E-090	gi|121511926	337	292	391	54	75	Xenopsylla cheopis	Putative membrane protein ycf1	0.012	sp|A8W3M6|YCF1_CUSOB	40.8	123	1676	26	7	Cuscuta obtusiflora
Cf-246	1	228	Cf-246	687	Lysosomal & prostatic acid phosphatases - Membrane anchor detected	0		P	*	CYT		25.992	8.36			ExpAA=16.66 First60=16.38 PredHel=1 Topology=i9-31o	1	9.6	86.4	3.9		197	0	9.2	5.3	6.6	Enzymes	Phosphatase	Lysosomal & prostatic acid phosphatases - Membrane anchor detected	1	secreted salivary acid phosphatase	2E-005	gi|121511918	53.5	192	380	21	51	Xenopsylla cheopis	Prostatic acid phosphatase	3E-004	sp|Q8CE08|PPAP_MOUSE	45.4	142	381	21	38	Mus musculus
Cf-49	1	255	Cf-49	768	truncated secreted salivary acid phosphatase	0		R	*	CYT		29.214	9.44			ExpAA=0.27 First60=0.00 PredHel=0 Topology=o	0						1	11.8	5.5	5.1	Enzymes	Phosphatase	truncated secreted salivary acid phosphatase	1	truncated secreted salivary acid phosphatase	1E-042	gi|121511916	177	251	374	35	67	Xenopsylla cheopis	Lysosomal acid phosphatase	7E-006	sp|B1H1P9|PPAL_XENLA	51.2	213	432	23	50	Xenopus laevis	zgc:113200 - Danio rerio - acid phosphatase activity - cellular_component
Antigen 5 family
Cf-51	3	209	Cf-51	630	salivary allergen 2	0		P	*	CYT		23.694	9.44			ExpAA=0.05 First60=0.00 PredHel=0 Topology=o	0						0	12	7.2	4.3	Antigen 5 family		salivary allergen 2	3	salivary allergen 2	8E-074	gi|7638032	280	195	264	69	74	Ctenocephalides felis	Venom allergen 5	4E-020	sp|A9YME1|VA5_MICHY	97.8	158	232	36	69	Microctonus hyperodae	Drosophila melanogaster - biological_process - molecular_function - extracellular region
Cf-52	9	215	Cf-52	648	salivary allergen 2	0		A	*	CYT		24.083	9.88			ExpAA=0.09 First60=0.01 PredHel=0 Topology=o	0						0	12.1	7.4	4.2	Antigen 5 family		salivary allergen 2	9	salivary allergen 2	1E-120	gi|7638032	434	212	264	97	81	Ctenocephalides felis	Venom allergen 3	2E-021	sp|P35779|VA3_SOLRI	102	180	211	34	86	Solenopsis richteri	Drosophila melanogaster - biological_process - molecular_function - extracellular region
Defensins and holotricin
Cf-726	1	115	Cf-726	348	Defensin-1 - signalP detected	0		M	*	SIG	20-21	12.792	8.59	10.662	8.3	ExpAA=6.23 First60=6.21 PredHel=0 Topology=o	0						0	9.6	7	3.5	Immunity related	Defensins	Defensin-1 - signalP detected	1	Defensin precursor, putative	2E-015	gi|242014943	86.3	108	109	44	100	Pediculus humanus corporis	Defensin-2	4E-011	sp|Q5MQL3|DEF2_APIME	66.6	103	104	35	100	Apis mellifera	Defensin - Palomena prasina - molecular_function - extracellular region - defense response to Gram-negative bacterium
Cf-83	9	101	Cf-83	306	Glycine-rich cell wall structural protein 1.8 - signalP detected	0		P	*	CYT		9.784	9.62			ExpAA=0.00 First60=0.00 PredHel=0 Topology=o	0						7	7.9	38.6	6.9	Flea -specific families	Other putative secreted peptides	Glycine-rich cell wall structural protein 1.8 - signalP detected	9	GH24756	7E-018	gi|195047978	94	352	541	50	65	Drosophila grimshawi	Holotricin-3	9E-017	sp|Q25055|HOL3_HOLDI	85.5	81	104	55	79	Holotrichia diomphalia	Putative uncharacterized protein - Candida albicans SC5314 - molecular_function - cellular_component - biological_process
Flea-specific proteins
FS-H/FSI antigen family
Cf-169	5	93	Cf-169	282	Salivary antigen 1	0		A	*	CYT		10.201	8.09			ExpAA=0.00 First60=0.00 PredHel=0 Topology=o	0						0	8.6	9.7	7.5	Flea -specific families	FS-I antigen	Salivary antigen 1	5	FS-I	1E-037	gi|3805687	159	150	154	76	98	Ctenocephalides felis	Salivary antigen 1	5E-039	sp|Q94424|CTF1_CTEFE	159	151	176	76	86	Ctenocephalides felis
Cf-31	9	53	Cf-31	162	secreted salivary protein	0		A	*	CYT		5.574	6.01			ExpAA=0.00 First60=0.00 PredHel=0 Topology=o	0						1	13.2	18.9	7.5	Flea -specific families	FS-H family	secreted salivary protein	9	FS-H precursor	1E-014	gi|1575479	83.2	55	98	58	57	Ctenocephalides felis	Protein kinase C-binding protein NELL2	0.30	sp|Q7ZXL5|NELL2_XENLA	33.9	34	814	39	4	Xenopus laevis
Cf-65	4	98	Cf-65	297	secreted salivary protein - signalP detected	0		M	*	SIG	19-20	11.046	8.62	8.77	8.48	ExpAA=1.72 First60=1.72 PredHel=0 Topology=o	0						0	13.3	10.2	2	Flea -specific families	FS-H family	secreted salivary protein - signalP detected	4	FS-H precursor	9E-040	gi|1575479	166	97	98	73	100	Ctenocephalides felis	Salivary antigen 1	6E-005	sp|Q94424|CTF1_CTEFE	46.2	95	176	30	55	Ctenocephalides felis
Cf-12	76	81	Cf-12	246	secreted salivary protein - signalP detected	0		M	*	SIG	19-20	8.975	8.9	6.822	8.82	ExpAA=16.00 First60=16.00 PredHel=1 Topology=o4-21i	1	21	4.9	74.1		60	0	12.3	8.6	2.5	Flea -specific families	Short peptide family	secreted salivary protein - signalP detected	76	putative secreted salivary protein	9E-013	gi|121511950	77	73	74	45	100	Xenopsylla cheopis	Balbiani ring protein 3	0.50	sp|Q03376|BAR3_CHITE	33.1	1508	1700	40	89	Chironomus tentans
Cf-15	14	56	Cf-15	171	Unknown product	0		G	*	CYT		6.208	8.77			ExpAA=0.00 First60=0.00 PredHel=0 Topology=o	0						1	10.7	10.7	5.4	Flea -specific families	Short peptide family	Unknown product	14	putative secreted salivary protein	3E-004	gi|121511950	48.5	47	74	43	65	Xenopsylla cheopis	Salivary antigen 1	1.1	sp|Q94424|CTF1_CTEFE	32	128	176	38	73	Ctenocephalides felis
Cf-16	8	57	Cf-16	174	Unknown product	0		G	*	CYT		6.175	9.1			ExpAA=0.00 First60=0.00 PredHel=0 Topology=i	0						0	17.5	12.3	5.3	Flea -specific families	Short peptide family	Unknown product	8	putative secreted salivary protein	3E-004	gi|121511950	48.9	46	74	41	64	Xenopsylla cheopis	Balbiani ring protein 3	3.3	sp|Q03376|BAR3_CHITE	30.4	787	1700	45	46	Chironomus tentans
Cf-14	6	81	Cf-14	246	secreted salivary protein - signalP detected	0		M	*	SIG	19-20	8.913	9.03	6.76	8.98	ExpAA=17.00 First60=17.00 PredHel=1 Topology=o4-21i	1	21	4.9	74.1		60	0	13.6	8.6	3.7	Flea -specific families	Short peptide family	secreted salivary protein - signalP detected	6	putative secreted salivary protein	4E-013	gi|121511950	78.2	73	74	44	100	Xenopsylla cheopis	Chitin-binding lectin 1	0.86	sp|Q9S8M0|LECT_SOLTU	32.3	211	323	33	66	Solanum tuberosum
Deorphanized Xenopsylla peptide
Cf-75	14	69	Cf-75	210	secreted salivary protein	0		R	*	CYT		7.669	8.67			ExpAA=0.00 First60=0.00 PredHel=0 Topology=o	0						0	15.9	8.7	1.4	Flea -specific families	Deorphanized flea proteins	secreted salivary protein	14	putative secreted salivary protein	8E-019	gi|121512004	97.1	62	86	66	73	Xenopsylla cheopis	Putative beta-neurotoxin Td2	0.17	sp|Q1I179|SCX2_TITDI	34.7	35	86	44	42	Tityus discrepans
Abundant very short peptide family
Cf-1	42	47	Cf-1	144	Hypothetical secreted protein precursor - signalP detected	0		M	*	SIG	24-25	4.881	9.82	2.27	9.99	ExpAA=18.13 First60=18.13 PredHel=1 Topology=o5-24i	1	40.4	10.6	48.9		23	0	8.5	17	4.3	Flea -specific families	Abundant very short peptide family	Hypothetical secreted protein precursor - signalP detected	42	flagellar hook-length control protein	8.7	gi|291286227	33.9	36	388	40	10	Denitrovibrio acetiphilus DSM 12809	Inorganic phosphate transporter 1-11	21	sp|Q94DB8|PT111_ORYSJ	27.7	31	555	44	6	Oryza sativa subsp. japonica
Cf-6	19	47	Cf-6	144	Hypothetical secreted protein precursor - signalP detected	0		M	*	SIG	24-25	4.907	9.82	2.27	9.99	ExpAA=17.02 First60=17.02 PredHel=1 Topology=o5-24i	1	40.4	10.6	48.9		23	0	8.5	17	4.3	Flea -specific families	Abundant very short peptide family	Hypothetical secreted protein precursor - signalP detected	19	flagellar hook-length control protein	8.7	gi|291286227	33.9	36	388	40	10	Denitrovibrio acetiphilus DSM 12809	Putative ripening-related protein 6	21	sp|Q7XD66|RIP6_ORYSJ	27.7	30	167	45	19	Oryza sativa subsp. japonica
Cf-2	14	47	Cf-2	144	Hypothetical secreted protein precursor - signalP detected	0		M	*	SIG	24-25	4.877	9.82	2.242	9.99	ExpAA=18.36 First60=18.36 PredHel=1 Topology=o5-24i	1	40.4	10.6	48.9		23	0	8.5	17	4.3	Flea -specific families	Abundant very short peptide family	Hypothetical secreted protein precursor - signalP detected	14	flagellar hook-length control protein	5.1	gi|291286227	34.7	36	388	43	10	Denitrovibrio acetiphilus DSM 12809	Inorganic phosphate transporter 1-11	5.5	sp|Q94DB8|PT111_ORYSJ	29.6	33	555	45	6	Oryza sativa subsp. japonica
Cf-5	10	47	Cf-5	144	Hypothetical secreted protein precursor - signalP detected	0		M	*	SIG	24-25	4.917	9.82	2.296	9.99	ExpAA=18.27 First60=18.27 PredHel=1 Topology=i5-24o	1	40.4	48.9	10.6		23	0	8.5	12.8	6.4	Flea -specific families	Abundant very short peptide family	Hypothetical secreted protein precursor - signalP detected	10	putative secreted salivary protein	5.1	gi|121511962	34.7	49	59	40	85	Xenopsylla cheopis	Packaging protein 68	16	sp|Q66671|UL32_EHV2	28.1	17	496	66	4	Equine herpesvirus 2 (strain 86/87)
Putative salivary secreted peptide	85																													85
Cf-25	8	60	Cf-25	183	Hypothetical secreted protein precursor - signalP detected	0		M	*	SIG	24-25	6.27	9.3	3.631	9.2	ExpAA=19.29 First60=19.29 PredHel=1 Topology=o4-21i	1	28.3	6.7	65		39	2	16.7	16.7	3.3	Flea -specific families	Abundant very short peptide family	Hypothetical secreted protein precursor - signalP detected	8	hypothetical protein TCSYLVIO_2959	11	gi|322825934	33.5	30	834	48	4	Trypanosoma cruzi	Envelope glycoprotein	2.5	sp|Q7T9D9|VGP_EBOSU	30.8	30	676	48	5	Sudan ebolavirus (strain Uganda-00)
Putative housekeeping proteins
Protein synthesis machinery
Cf-124	6	99	Cf-124	300	ubiquitin-ribosomal protein S30e fusion protein	0		A	*	CYT		10.853	10.65			ExpAA=0.00 First60=0.00 PredHel=0 Topology=o	0						0	13.1	11.1	2	Putative Housekeeping proteins	Protein synthesis machinery	ubiquitin-ribosomal protein S30e fusion protein	6	ubiquitin-ribosomal protein S30e fusion protein	2E-045	gi|121512022	185	96	130	94	75	Xenopsylla cheopis	40S ribosomal protein S30	4E-023	sp|P62864|RS30_RAT	106	58	59	84	100	Rattus norvegicus	Ribosomal protein S30 - Drosophila melanogaster - structural constituent of ribosome - cytosolic small ribosomal subunit - translation - lipid particle - mitotic spindle elongation - mitotic spindle organization
Cf-152	5	122	Cf-152	369	40S ribosomal protein S16	0		G	*	CYT		13.88	10.08			ExpAA=0.01 First60=0.00 PredHel=0 Topology=o	0						0	4.1	10.7	4.9	Putative Housekeeping proteins	Protein synthesis machinery	40S ribosomal protein S16	5	40S ribosomal protein S16	1E-059	gi|121511948	232	118	148	95	80	Xenopsylla cheopis	40S ribosomal protein S16	4E-057	sp|Q9W237|RS16_DROME	219	118	148	89	80	Drosophila melanogaster	Ribosomal protein S16 - Drosophila melanogaster - translation - cytosolic small ribosomal subunit - structural constituent of ribosome - lipid particle - ribosome - mitotic spindle elongation - mitotic spindle organization
Cf-146	5	134	Cf-146	405	Ribosomal protein S18	0		A	*	CYT		15.467	10.54			ExpAA=0.00 First60=0.00 PredHel=0 Topology=o	0						0	11.2	9	1.5	Putative Housekeeping proteins	Protein synthesis machinery	Ribosomal protein S18	5	ribosomal protein S18	1E-069	gi|121512018	266	131	152	99	87	Xenopsylla cheopis	40S ribosomal protein S18	9E-069	sp|Q962R1|RS18_SPOFR	258	131	152	93	87	Spodoptera frugiperda	Ribosomal protein S18 - Drosophila melanogaster - translation - structural constituent of ribosome - cytosolic small ribosomal subunit - translational initiation - ribosome - RNA binding - lipid particle - mitotic spindle organization - mitotic spindle elongation
Cf-186	4	123	Cf-186	372	ribosomal protein L35	0		M	*	CYT		14.439	10.84			ExpAA=0.00 First60=0.00 PredHel=0 Topology=o	0						0	11.4	2.4	3.3	Putative Housekeeping proteins	Protein synthesis machinery	ribosomal protein L35	4	ribosomal protein L35	3E-061	gi|121512030	238	122	123	100	100	Xenopsylla cheopis	60S ribosomal protein L35	5E-043	sp|Q69CJ9|RL35_OPHHA	172	122	123	71	100	Ophiophagus hannah	Ribosomal protein L35 - Drosophila melanogaster - translation - structural constituent of ribosome - cytosolic large ribosomal subunit - lipid particle - ribosome - mitotic spindle elongation - mitotic spindle organization
Cf-195	4	113	Cf-195	342	translationally controlled tumor protein	0		T	*	CYT		13.22	5.1			ExpAA=0.00 First60=0.00 PredHel=0 Topology=o	0						1	11.5	4.4	1.8	Putative Housekeeping proteins	Protein synthesis machinery	translationally controlled tumor protein	4	translationally controlled tumor protein	9E-056	gi|121511968	219	111	172	95	65	Xenopsylla cheopis	Translationally-controlled tumor protein homolog	1E-051	sp|Q75VN3|TCTP_BOMMO	201	112	172	83	66	Bombyx mori	Translationally-controlled tumor protein homolog - Drosophila pseudoobscura pseudoobscura - calcium ion binding - cytoplasm - tubulin complex
Cf-178	3	79	Cf-178	240	40S ribosomal protein S13	0		P	*	CYT		9.157	10.05			ExpAA=0.00 First60=0.00 PredHel=0 Topology=o	0						1	10.1	2.5	5.1	Putative Housekeeping proteins	Protein synthesis machinery	40S ribosomal protein S13	3	ribosomal protein S13	4E-035	gi|121511938	151	76	151	97	51	Xenopsylla cheopis	40S ribosomal protein S13	1E-035	sp|Q962R6|RS13_SPOFR	147	76	151	93	51	Spodoptera frugiperda	ribosomal protein S13 - Danio rerio - structural constituent of ribosome - ribosome - translation - intracellular
Cf-170	3	170	Cf-170	513	40S ribosomal protein S7	0		P	*	CYT		19.786	10.09			ExpAA=0.00 First60=0.00 PredHel=0 Topology=o	0						1	12.9	3.5	4.7	Putative Housekeeping proteins	Protein synthesis machinery	40S ribosomal protein S7	3	ribosomal protein S7	2E-087	gi|121512008	325	167	191	98	88	Xenopsylla cheopis	40S ribosomal protein S7	4E-080	sp|P48155|RS7_MANSE	296	167	190	88	88	Manduca sexta	40S ribosomal protein S7 - Anopheles gambiae - rRNA processing - cytosolic small ribosomal subunit - 90S preribosome - small-subunit processome - ribosomal small subunit biogenesis
Cf-239	3	220	Cf-239	663	60S Ribosomal protein L13	0		M	*	CYT		25.101	11.04			ExpAA=0.01 First60=0.00 PredHel=0 Topology=o	0						0	8.2	7.7	4.5	Putative Housekeeping proteins	Protein synthesis machinery	60S Ribosomal protein L13	3	ribosomal protein L13	1E-108	gi|121511988	396	220	221	88	100	Xenopsylla cheopis	60S ribosomal protein L13	2E-088	sp|Q962U1|RL13_SPOFR	324	217	219	73	100	Spodoptera frugiperda	Ribosomal protein L13 - Drosophila melanogaster - structural constituent of ribosome - cytosolic large ribosomal subunit - translation - ribosome - lipid particle - mitotic spindle organization - mitotic spindle elongation
Cf-240	3	93	Cf-240	282	60S ribosomal protein L37	0		M	*	CYT		10.8	11.85			ExpAA=0.00 First60=0.00 PredHel=0 Topology=o	0						3	19.4	9.7	4.3	Putative Housekeeping proteins	Protein synthesis machinery	60S ribosomal protein L37	3	ribosomal protein L37	1E-045	gi|121511940	186	91	92	92	100	Xenopsylla cheopis	60S ribosomal protein L37	5E-043	sp|Q962S7|RL37_SPOFR	172	91	92	86	100	Spodoptera frugiperda	Ribosomal protein L37a - Drosophila melanogaster - translation - structural constituent of ribosome - cytosolic large ribosomal subunit - ribosome
Cf-217	3	101	Cf-217	306	ribosomal protein S25	0.990099		G	*	CYT		11.454	10.32			ExpAA=0.00 First60=0.00 PredHel=0 Topology=o	0						1	10.9	7.9	2	Putative Housekeeping proteins	Protein synthesis machinery	ribosomal protein S25	3	ribosomal protein S25	2E-048	gi|121511978	195	99	119	98	84	Xenopsylla cheopis	40S ribosomal protein S25	6E-045	sp|Q962Q5|RS25_SPOFR	179	99	119	88	84	Spodoptera frugiperda	Ribosomal protein S25 - Drosophila melanogaster - cytosolic small ribosomal subunit - structural constituent of ribosome - translation - ribosome
Cf-234	3	84	Cf-234	255	ribosomal protein S27	0		M	*	CYT		9.495	9.69			ExpAA=0.48 First60=0.37 PredHel=0 Topology=o	0						0	13.1	6	6	Putative Housekeeping proteins	Protein synthesis machinery	ribosomal protein S27	3	ribosomal protein S27	5E-044	gi|121512016	181	83	84	100	100	Xenopsylla cheopis	40S ribosomal protein S27	2E-040	sp|P47904|RS27_XENLA	164	83	84	88	100	Xenopus laevis	zgc:73262 - Danio rerio - structural constituent of ribosome - intracellular - translation - ribosome - ribonucleoprotein complex - metal ion binding
Cf-171	1	167	Cf-171	504	40S ribosomal protein S7	0		P	*	CYT		19.476	10.09			ExpAA=0.00 First60=0.00 PredHel=0 Topology=o	0						1	13.2	3.6	4.8	Putative Housekeeping proteins	Protein synthesis machinery	40S ribosomal protein S7	1	ribosomal protein S7	1E-085	gi|121512008	319	164	191	98	86	Xenopsylla cheopis	40S ribosomal protein S7	6E-079	sp|P48155|RS7_MANSE	292	164	190	89	87	Manduca sexta	40S ribosomal protein S7 - Anopheles gambiae - rRNA processing - cytosolic small ribosomal subunit - 90S preribosome - small-subunit processome - ribosomal small subunit biogenesis
Cf-172	1	181	Cf-172	546	40S ribosomal protein S7	0		P	*	CYT		20.963	9.89			ExpAA=0.00 First60=0.00 PredHel=0 Topology=o	0						1	13.8	3.3	5.5	Putative Housekeeping proteins	Protein synthesis machinery	40S ribosomal protein S7	1	ribosomal protein S7	2E-092	gi|121512008	342	178	191	97	94	Xenopsylla cheopis	40S ribosomal protein S7	1E-084	sp|Q962S0|RS7_SPOFR	311	178	190	87	94	Spodoptera frugiperda	40S ribosomal protein S7 - Anopheles gambiae - rRNA processing - cytosolic small ribosomal subunit - 90S preribosome - small-subunit processome - ribosomal small subunit biogenesis
Cf-74	1	113	Cf-74	342	60S acidic ribosomal protein P1	0		P	*	CYT		11.26	4.29			ExpAA=0.19 First60=0.00 PredHel=0 Topology=o	0						0	8	11.5	7.1	Putative Housekeeping proteins	Protein synthesis machinery	60S acidic ribosomal protein P1	1	60S acidic ribosomal protein P1	5E-051	gi|121511986	204	109	113	96	97	Xenopsylla cheopis	60S acidic ribosomal protein P1	9E-043	sp|P08570|RLA1_DROME	171	108	112	77	97	Drosophila melanogaster	Ribosomal protein LP1 - Drosophila melanogaster - structural constituent of ribosome - translation - cytosolic large ribosomal subunit - translational elongation - ribosome - lipid particle
Cf-396	1	76	Cf-396	231	ribosomal protein L29	0		G	*	CYT		8.711	11.41			ExpAA=0.00 First60=0.00 PredHel=0 Topology=o	0						0	3.9	7.9	5.3	Putative Housekeeping proteins	Protein synthesis machinery	ribosomal protein L29	1	ribosomal protein L29	2E-022	gi|121512028	109	57	71	89	82	Xenopsylla cheopis	60S ribosomal protein L29	4E-010	sp|Q24154|RL29_DROME	63.5	56	76	54	75	Drosophila melanogaster	Ribosomal protein L29 - Drosophila melanogaster - structural constituent of ribosome - translation - cytosolic large ribosomal subunit - ribosome - chromatin binding
Cf-168	1	118	Cf-168	357	ribosomal protein S27	0		G	*	CYT		13.344	9.99			ExpAA=0.01 First60=0.00 PredHel=0 Topology=o	0						0	7.6	11	3.4	Putative Housekeeping proteins	Protein synthesis machinery	ribosomal protein S27	1	ribosomal protein S27	3E-060	gi|121511932	234	115	155	97	75	Xenopsylla cheopis	Ubiquitin-40S ribosomal protein S27a	6E-055	sp|P15357|RS27A_DROME	212	115	156	88	74	Drosophila melanogaster	Ubiquitin-40S ribosomal protein S27a - Gallus gallus - activation of innate immune response - toll-like receptor signaling pathway - MyD88-dependent toll-like receptor signaling pathway - structural constituent of ribosome - intracellular - nucleus - cytoplasm - cytosol - translation - activation of NF-kappaB-inducing kinase activity - endosome membrane - cytosolic small ribosomal subunit - toll-…
Cf-109	7	161	Cf-109	486	ribosomal protein L14 Tribolium castaneum	0		M	*	CYT		18.218	11.3			ExpAA=0.00 First60=0.00 PredHel=0 Topology=o	0						0	9.3	7.5	3.7	Putative Housekeeping proteins	Protein synthesis machinery	ribosomal protein L14 Tribolium castaneum	7	similar to ribosomal protein L14	1E-062	gi|91079965	242	156	167	71	94	Tribolium castaneum	60S ribosomal protein L14	1E-040	sp|P55841|RL14_DROME	165	138	166	56	84	Drosophila melanogaster	Ribosomal protein L14 - Drosophila melanogaster - translation - cytosolic large ribosomal subunit - structural constituent of ribosome - cytosolic ribosome - ribosome - negative regulation of neuron apoptosis - lipid particle - mitotic spindle elongation - mitotic spindle organization
Cf-163	5	121	Cf-163	366	60S ribosomal protein L32	0		P	*	CYT		14.313	10.7			ExpAA=0.00 First60=0.00 PredHel=0 Topology=o	0						0	10.7	6.6	3.3	Putative Housekeeping proteins	Protein synthesis machinery	60S ribosomal protein L32	5	similar to ribosomal protein L32e	2E-056	gi|91087871	222	117	134	89	88	Tribolium castaneum	60S ribosomal protein L32	9E-056	sp|Q962T1|RL32_SPOFR	214	117	134	87	88	Spodoptera frugiperda	Ribosomal protein L32 - Drosophila melanogaster - translation - structural constituent of ribosome - cytosolic large ribosomal subunit - ribosome - mitotic spindle organization - mitotic spindle elongation
Cf-151	5	83	Cf-151	252	Ribosomal protein S21e	0		M	*	CYT		9.053	6.05			ExpAA=0.00 First60=0.00 PredHel=0 Topology=o	0						0	10.8	8.4	2.4	Putative Housekeeping proteins	Protein synthesis machinery	Ribosomal protein S21e	5	similar to ribosomal protein S21e	9E-037	gi|91093173	156	82	83	90	100	Tribolium castaneum	40S ribosomal protein S21	7E-037	sp|Q4GXP2|RS21_BIPLU	152	82	83	86	100	Biphyllus lunatus	40S ribosomal protein S21 - Drosophila yakuba - ribosome - regulation of cell proliferation - ribosome binding
Cf-187	4	155	Cf-187	468	40S ribosomal protein S2/30S ribosomal protein S5	0		R	*	CYT		16.627	9.98			ExpAA=2.15 First60=2.10 PredHel=0 Topology=o	0						0	13.5	10.3	7.1	Putative Housekeeping proteins	Protein synthesis machinery	40S ribosomal protein S2/30S ribosomal protein S5	4	similar to ribosomal protein S2	3E-076	gi|91081061	287	144	278	95	52	Tribolium castaneum	40S ribosomal protein S2	1E-073	sp|P31009|RS2_DROME	274	140	267	93	53	Drosophila melanogaster	Ribosomal protein S2 - Drosophila melanogaster - translation - cytosolic small ribosomal subunit - structural constituent of ribosome - ribosome - RNA binding - lipid particle
Cf-196	4	98	Cf-196	297	ribosomal protein L23e Tribolium castaneum	0		P	*	CYT		10.535	10.53			ExpAA=0.00 First60=0.00 PredHel=0 Topology=o	0						0	7.1	11.2	7.1	Putative Housekeeping proteins	Protein synthesis machinery	ribosomal protein L23e Tribolium castaneum	4	similar to ribosomal protein L23e	5E-048	gi|91085777	194	96	140	98	69	Tribolium castaneum	60S ribosomal protein L23	1E-047	sp|P48159|RL23_DROME	188	96	140	96	69	Drosophila melanogaster	Ribosomal protein L23 - Drosophila melanogaster - cytosolic large ribosomal subunit - translation - structural constituent of ribosome - ribosome - mitotic spindle organization - mitotic spindle elongation - protein binding - neurogenesis
Cf-182	4	132	Cf-182	399	ribosomal protein L35Ae Tribolium castaneum	0		K	*	CYT		15.031	11.15			ExpAA=0.00 First60=0.00 PredHel=0 Topology=o	0						0	7.6	9.1	6.1	Putative Housekeeping proteins	Protein synthesis machinery	ribosomal protein L35Ae Tribolium castaneum	4	similar to ribosomal protein L35Ae	8E-059	gi|91094995	229	136	143	81	96	Tribolium castaneum	60S ribosomal protein L35a	4E-037	sp|Q5R8K6|RL35A_PONAB	152	107	110	66	98	Pongo abelii	Ribosomal protein L35A - Drosophila melanogaster - cytosolic large ribosomal subunit - translation - structural constituent of ribosome - ribosome
Cf-180	3	149	Cf-180	450	60S ribosomal protein L26	0		M	*	CYT		17.347	10.75			ExpAA=0.00 First60=0.00 PredHel=0 Topology=o	0						1	12.1	5.4	2.7	Putative Housekeeping proteins	Protein synthesis machinery	60S ribosomal protein L26	3	similar to ribosomal protein L26e	2E-068	gi|91093619	262	144	150	88	97	Tribolium castaneum	60S ribosomal protein L26	6E-060	sp|Q95WA0|RL26_LITLI	229	139	144	80	97	Littorina littorea	Ribosomal protein L26 - Drosophila melanogaster - cytosolic large ribosomal subunit - structural constituent of ribosome - translation - ribosome - mitotic spindle elongation - mitotic spindle organization
Cf-139	3	171	Cf-139	516	Ribosomal protein S4	2.33918		R	*	CYT		19.287	10.59			ExpAA=0.00 First60=0.00 PredHel=0 Topology=o	0						0	5.8	8.8	1.8	Putative Housekeeping proteins	Protein synthesis machinery	Ribosomal protein S4	3	similar to S9e ribosomal protein isoform 1	5E-083	gi|91089607	310	168	194	93	87	Tribolium castaneum	40S ribosomal protein S9	2E-082	sp|P55935|RS9_DROME	304	169	195	92	87	Drosophila melanogaster	Ribosomal protein S9 - Drosophila melanogaster - cytosolic small ribosomal subunit - translation - structural constituent of ribosome - ribosome - rRNA binding - mitotic spindle organization - mitotic spindle elongation
Cf-141	1	113	Cf-141	342	Ribosomal protein S9 - mitotic spindle elongation - mitotic spindle organization - rRNA binding - ribosome - structural constituent of ribosome -	0		G	*	CYT		12.802	10.73			ExpAA=0.01 First60=0.01 PredHel=0 Topology=o	0						0	7.1	11.5	2.7	Putative Housekeeping proteins	Protein synthesis machinery	Ribosomal protein S9 - mitotic spindle elongation - mitotic spindle organization - rRNA binding - ribosome - structural constituent of ribosome -	1	similar to S9e ribosomal protein isoform 1	5E-053	gi|91089607	210	109	194	95	57	Tribolium castaneum	40S ribosomal protein S9	4E-053	sp|P55935|RS9_DROME	206	110	195	94	57	Drosophila melanogaster	Ribosomal protein S9 - Drosophila melanogaster - cytosolic small ribosomal subunit - translation - structural constituent of ribosome - ribosome - rRNA binding - mitotic spindle organization - mitotic spindle elongation
Cf-646	1	60	Cf-646	183	Translation machinery associated TMA7	0		P	*	CYT		6.578	9.89			ExpAA=0.00 First60=0.00 PredHel=0 Topology=o	0						0	3.3	10	5	Putative Housekeeping proteins	Protein synthesis machinery	Translation machinery associated TMA7	1	hypothetical protein	3E-020	gi|91085719	102	58	64	81	92	Tribolium castaneum	Coiled-coil domain-containing protein 72 homolog	2E-018	sp|Q9XZS3|CCD72_DROME	91.3	58	64	74	92	Drosophila melanogaster	Drosophila melanogaster - cellular_component - biological_process - molecular_function
Cf-153	5	100	Cf-153	303	60S ribosomal protein L18a	0		P	*	CYT		11.86	11.12			ExpAA=0.00 First60=0.00 PredHel=0 Topology=o	0						0	9	5	6	Putative Housekeeping proteins	Protein synthesis machinery	60S ribosomal protein L18a	5	60S ribosomal protein L18a	7E-048	gi|149898903	193	98	177	90	56	Triatoma infestans	60S ribosomal protein L18a	5E-041	sp|Q02543|RL18A_HUMAN	166	97	176	75	56	Homo sapiens	Uncharacterized protein - Sus scrofa - structural constituent of ribosome - ribosome - translation
Cf-181	1	81	Cf-181	246	ribosomal protein L26e	0		K	*	CYT		9.35	10.15			ExpAA=0.01 First60=0.01 PredHel=0 Topology=i	0						1	8.6	7.4	1.2	Putative Housekeeping proteins	Protein synthesis machinery	ribosomal protein L26e	1	ribosomal protein L26e	2E-032	gi|70909801	142	78	149	89	53	Timarcha balearica	60S ribosomal protein L26	4E-025	sp|Q95WA0|RL26_LITLI	113	71	144	78	50	Littorina littorea	Ribosomal protein L26 - Drosophila melanogaster - cytosolic large ribosomal subunit - structural constituent of ribosome - translation - ribosome - mitotic spindle elongation - mitotic spindle organization
Cf-104	2	187	Cf-104	564	40S ribosomal protein S8	0		P	*	CYT		21.277	10.31			ExpAA=0.00 First60=0.00 PredHel=0 Topology=o	0						0	10.2	7	3.7	Putative Housekeeping proteins	Protein synthesis machinery	40S ribosomal protein S8	2	40S ribosomal protein S8 gi|18253055|gb|AAL62472.1| ribosomal protein S8	3E-087	gi|54039568	325	184	208	84	89	Spodoptera frugiperda	40S ribosomal protein S8	1E-088	sp|Q8WQI5|RS8_SPOFR	325	184	208	84	89	Spodoptera frugiperda	ribosomal protein S8a - Danio rerio - structural constituent of ribosome - ribosome - translation - intracellular - translational elongation - cytosolic small ribosomal subunit - maturation of SSU-rRNA from tricistronic rRNA transcript (SSU-rRNA, 5.8S rRNA, LSU-rRNA) - ribonucleoprotein complex - regulation of cell cycle - embryo development
Cf-363	1	74	Cf-363	225	60S ribosomal protein L3 - signalP detected	0		G	*	CYT		8.325	10.8			ExpAA=0.00 First60=0.00 PredHel=0 Topology=i	0						5	18.9	6.8	2.7	Putative Housekeeping proteins	Protein synthesis machinery	60S ribosomal protein L3 - signalP detected	1	ribosomal protein L3e	5E-024	gi|342906226	114	65	87	83	76	Rhodnius prolixus	60S ribosomal protein L3	5E-023	sp|O16797|RL3_DROME	106	74	416	72	18	Drosophila melanogaster	Ribosomal protein L3 - Drosophila melanogaster - cytosolic large ribosomal subunit - structural constituent of ribosome - translation - cytosolic ribosome - mitotic spindle elongation - mitotic spindle organization
Cf-128	6	251	Cf-128	756	40S ribosomal protein S3A	0		G	*	CYT		28.443	9.26			ExpAA=0.00 First60=0.00 PredHel=0 Topology=o	0						0	11.2	7.2	3.2	Putative Housekeeping proteins	Protein synthesis machinery	40S ribosomal protein S3A	6	40S ribosomal protein S3a gi|57869784|gb|AAW57773.1| Parcxpwex01	1E-124	gi|74901606	448	247	263	88	94	Periplaneta americana	40S ribosomal protein S3a	1E-125	sp|Q5G5C4|RS3A_PERAM	448	247	263	88	94	Periplaneta americana	Ribosomal protein S3A - Drosophila melanogaster - structural constituent of ribosome - cytosolic small ribosomal subunit - translation - cytosolic ribosome - oogenesis - lipid particle - mitotic spindle elongation - mitotic spindle organization
Cf-541	1	105	Cf-541	318	Protein SEC13 homolog - mRNA transport - COPII vesicle coating - cellular protein metabolic process - post-translational protein modification -	0		G	*	CYT		11.674	5.18			ExpAA=0.03 First60=0.02 PredHel=0 Topology=o	0						0	18.1	7.6	2.9	Putative Housekeeping proteins	Protein synthesis machinery	Protein SEC13 homolog - mRNA transport - COPII vesicle coating - cellular protein metabolic process - post-translational protein modification -	1	protein transport protein sec13, putative	1E-043	gi|242017223	179	254	361	82	71	Pediculus humanus corporis	Protein SEC13 homolog	2E-037	sp|P55735|SEC13_HUMAN	154	251	322	73	78	Homo sapiens	Protein SEC13 homolog - Homo sapiens - M phase of mitotic cell cycle - mitotic prometaphase - mitotic cell cycle - kinetochore - antigen processing and presentation of peptide antigen via MHC class I - protein binding - nucleus - nuclear envelope - endoplasmic reticulum - endoplasmic reticulum membrane - cytosol - intracellular protein transport - ER to Golgi vesicle-mediated transport - ER to Go…
Cf-231	3	125	Cf-231	378	60S ribosomal protein L13a-like	0		R	*	CYT		14.574	10.83			ExpAA=0.00 First60=0.00 PredHel=0 Topology=o	0						0	6.4	7.2	5.6	Putative Housekeeping proteins	Protein synthesis machinery	60S ribosomal protein L13a-like	3	60S ribosomal protein L13a-like	1E-054	gi|156544548	216	121	204	80	60	Nasonia vitripennis	60S ribosomal protein L13a	1E-048	sp|Q962U0|RL13A_SPOFR	191	121	204	69	60	Spodoptera frugiperda	Ribosomal protein L13A - Drosophila melanogaster - cytosolic large ribosomal subunit - translation - structural constituent of ribosome - Notch signaling pathway - chaeta morphogenesis - ribosome
Cf-420	1	138	Cf-420	417	60S ribosomal protein L22-like	0.724638		E	*	CYT		15.832	9.35			ExpAA=0.00 First60=0.00 PredHel=0 Topology=o	0						0	10.1	5.8	2.2	Putative Housekeeping proteins	Protein synthesis machinery	60S ribosomal protein L22-like	1	60S ribosomal protein L22-like	2E-049	gi|156553855	198	128	141	76	91	Nasonia vitripennis	60S ribosomal protein L22	4E-044	sp|P50887|RL22_DROME	176	131	299	65	44	Drosophila melanogaster	Ribosomal protein L22 - Drosophila melanogaster - structural constituent of ribosome - translation - cytosolic large ribosomal subunit - ribosome - lipid particle - mitotic spindle elongation - mitotic spindle organization
Cf-801	1	133	Cf-801	402	40S ribosomal protein S15	0		S	*	CYT		14.948	10.24			ExpAA=0.09 First60=0.00 PredHel=0 Topology=o	0						1	7.5	8.3	7.5	Putative Housekeeping proteins	Protein synthesis machinery	40S ribosomal protein S15	1	ribosomal protein S15e	1E-066	gi|70909559	256	129	148	96	88	Micromalthus debilis	40S ribosomal protein S15	2E-060	sp|Q945U1|RS15_ELAOL	230	126	153	85	83	Elaeis oleifera	Ribosomal protein S15 - Drosophila melanogaster - structural constituent of ribosome - cytosolic small ribosomal subunit - translation - RNA binding - lipid particle - mitotic spindle elongation - mitotic spindle organization
Cf-521	1	56	Cf-521	171	ribosomal protein P2 - signalP detected	0		R	*	BL/SIG		5.697	4.77			ExpAA=0.44 First60=0.44 PredHel=0 Topology=o	0						1	7.1	16.1	5.4	Putative Housekeeping proteins	Protein synthesis machinery	ribosomal protein P2 - signalP detected	1	ribosomal protein P2	1E-016	gi|268306500	90.1	55	113	83	50	Manduca sexta	60S acidic ribosomal protein P2	8E-015	sp|P05389|RLA2_DROME	79	55	113	76	50	Drosophila melanogaster	Ribosomal protein LP2 - Drosophila melanogaster - translation - structural constituent of ribosome - cytosolic ribosome - translational elongation - cytosolic large ribosomal subunit - ribosome
Cf-249	1	265	Cf-249	798	40S ribosomal protein SA (P40)/Laminin receptor 1	1.13207		P	*	CYT		29.217	5.69			ExpAA=0.42 First60=0.24 PredHel=0 Topology=o	0						6	8.3	5.3	8.7	Putative Housekeeping proteins	Protein synthesis machinery	40S ribosomal protein SA (P40)/Laminin receptor 1	1	40S ribosomal protein SA gi|121543783|gb|ABM55561.1| putative ribosomal protein	7E-083	gi|229891590	311	266	308	62	87	Maconellicoccus hirsutus	40S ribosomal protein SA	3E-084	sp|A2I3Z2|RSSA_MACHI	311	266	308	62	87	Maconellicoccus hirsutus	zgc:110181 - Danio rerio - structural constituent of ribosome - ribosome - translation - intracellular - small ribosomal subunit - ribonucleoprotein complex - cytoplasm
Cf-753	1	143	Cf-753	432	60S ribosomal protein L11	0		P	*	CYT		16.198	9.72			ExpAA=1.05 First60=0.01 PredHel=0 Topology=o	0						0	8.4	11.2	3.5	Putative Housekeeping proteins	Protein synthesis machinery	60S ribosomal protein L11	1	ribosomal protein L11	8E-065	gi|342356337	249	140	197	89	72	Heliconius melpomene cythera	60S ribosomal protein L11	6E-063	sp|P46222|RL11_DROME	238	140	184	84	77	Drosophila melanogaster	Ribosomal protein L11 - Drosophila melanogaster - structural constituent of ribosome - cytosolic large ribosomal subunit - translation - ribosome - protein binding - lipid particle - mitotic spindle elongation - mitotic spindle organization
Cf-587	1	92	Cf-587	279	ribosomal protein L24	0		Y	*	CYT		10.096	11.81			ExpAA=0.00 First60=0.00 PredHel=0 Topology=i	0						1	6.5	5.4	6.5	Putative Housekeeping proteins	Protein synthesis machinery	ribosomal protein L24	1	ribosomal protein L24	4E-036	gi|342356329	154	86	155	93	56	Heliconius melpomene cythera	60S ribosomal protein L24	5E-036	sp|Q962T5|RL24_SPOFR	149	86	155	89	56	Spodoptera frugiperda	Ribosomal protein L24 - Drosophila melanogaster - structural constituent of ribosome - cytosolic large ribosomal subunit - translation - ribosome - lipid particle - mitotic spindle elongation - mitotic spindle organization
Cf-125	6	77	Cf-125	234	60S ribosomal protein L34	0		G	*	CYT		8.84	10.53			ExpAA=0.00 First60=0.00 PredHel=0 Topology=i	0						0	5.2	6.5	2.6	Putative Housekeeping proteins	Protein synthesis machinery	60S ribosomal protein L34	6	60S ribosomal protein L34	3E-032	gi|307195690	141	75	119	89	64	Harpegnathos saltator	60S ribosomal protein L34	4E-024	sp|Q9NB34|RL34_AEDTR	109	74	139	68	54	Aedes triseriatus	Ribosomal protein L34b - Drosophila melanogaster - cytosolic large ribosomal subunit - structural constituent of ribosome - translation - ribosome
Cf-107	6	235	Cf-107	708	60S ribosomal protein L8 Harpegnathos saltator	0		G	*	CYT		25.55	10.52			ExpAA=0.00 First60=0.00 PredHel=0 Topology=o	0						0	8.1	14	6	Putative Housekeeping proteins	Protein synthesis machinery	60S ribosomal protein L8 Harpegnathos saltator	6	60S ribosomal protein L8	1E-131	gi|307200174	470	233	257	95	91	Harpegnathos saltator	60S ribosomal protein L8	1E-126	sp|Q95V39|RL8_SPOFR	451	232	257	90	91	Spodoptera frugiperda	Ribosomal protein L8 - Drosophila melanogaster - translation - structural constituent of ribosome - cytosolic large ribosomal subunit - ribosome - mitotic spindle elongation - mitotic spindle organization
Cf-105	4	196	Cf-105	591	40S ribosomal protein S8	0		G	*	CYT		22.311	10.72			ExpAA=0.00 First60=0.00 PredHel=0 Topology=i	0						0	9.7	8.2	3.6	Putative Housekeeping proteins	Protein synthesis machinery	40S ribosomal protein S8	4	40S ribosomal protein S8	7E-094	gi|307203914	347	193	202	88	96	Harpegnathos saltator	40S ribosomal protein S8	6E-095	sp|Q8WQI5|RS8_SPOFR	346	193	208	86	93	Spodoptera frugiperda	ribosomal protein S8a - Danio rerio - structural constituent of ribosome - ribosome - translation - intracellular - translational elongation - cytosolic small ribosomal subunit - maturation of SSU-rRNA from tricistronic rRNA transcript (SSU-rRNA, 5.8S rRNA, LSU-rRNA) - ribonucleoprotein complex - regulation of cell cycle - embryo development
Cf-108	1	174	Cf-108	525	60s ribosomal protein L2/L8	0		A	*	CYT		18.601	10.74			ExpAA=0.03 First60=0.03 PredHel=0 Topology=o	0						0	9.2	14.4	5.2	Putative Housekeeping proteins	Protein synthesis machinery	60s ribosomal protein L2/L8	1	60S ribosomal protein L8	8E-095	gi|307200174	349	172	257	96	67	Harpegnathos saltator	60S ribosomal protein L8	1E-090	sp|Q95V39|RL8_SPOFR	331	171	257	90	67	Spodoptera frugiperda	Ribosomal protein L8 - Drosophila melanogaster - translation - structural constituent of ribosome - cytosolic large ribosomal subunit - ribosome - mitotic spindle elongation - mitotic spindle organization
Cf-144	4	86	Cf-144	261	ribosomal protein L44e	0		G	*	CYT		10.197	10.83			ExpAA=0.00 First60=0.00 PredHel=0 Topology=i	0						0	7	9.3	2.3	Putative Housekeeping proteins	Protein synthesis machinery	ribosomal protein L44e	4	ribosomal protein L44e	2E-042	gi|70909937	175	83	104	97	81	Georissus sp. APV-2005	60S ribosomal protein L44	4E-041	sp|Q9NB33|RL44_AEDTR	166	83	104	92	81	Aedes triseriatus	Ribosomal protein L36A - Drosophila melanogaster - cytosolic large ribosomal subunit - structural constituent of ribosome - translation - mitotic spindle organization - mitotic spindle elongation
Cf-145	1	84	Cf-145	255	ribosomal protein L44e	0		H	*	CYT		10.076	10.83			ExpAA=0.00 First60=0.00 PredHel=0 Topology=i	0						0	7.1	8.3	2.4	Putative Housekeeping proteins	Protein synthesis machinery	ribosomal protein L44e	1	ribosomal protein L44e	2E-042	gi|70909937	175	83	104	97	81	Georissus sp. APV-2005	60S ribosomal protein L44	4E-041	sp|Q9NB33|RL44_AEDTR	166	83	104	92	81	Aedes triseriatus	Ribosomal protein L36A - Drosophila melanogaster - cytosolic large ribosomal subunit - structural constituent of ribosome - translation - mitotic spindle organization - mitotic spindle elongation
Cf-213	3	70	Cf-213	213	Ribosomal L38e protein family	0		M	*	CYT		8.25	10.15			ExpAA=0.00 First60=0.00 PredHel=0 Topology=i	0						0	7.1	1.4	5.7	Putative Housekeeping proteins	Protein synthesis machinery	Ribosomal L38e protein family	3	ribosomal protein L38	4E-031	gi|344190581	137	68	69	100	100	Dipetalogaster maximus	60S ribosomal protein L38	2E-032	sp|Q6F450|RL38_PLUXY	137	69	70	97	100	Plutella xylostella	ribosomal protein L38 - Danio rerio - intracellular - ribosome - structural constituent of ribosome - translation - ribonucleoprotein complex - embryo development
Cf-595	1	96	Cf-595	291	ribosomal protein L27e	0		H	*	CYT		11.718	10.88			ExpAA=0.00 First60=0.00 PredHel=0 Topology=o	0						0	7.3	3.1	5.2	Putative Housekeeping proteins	Protein synthesis machinery	ribosomal protein L27e	1	ribosomal protein L27e	2E-045	gi|70909807	185	95	135	88	71	Dascillus cervinus	60S ribosomal protein L27	6E-033	sp|Q7ZV82|RL27_DANRE	139	96	136	69	71	Danio rerio	Ribosomal protein L27 - Drosophila melanogaster - structural constituent of ribosome - translation - cytosolic large ribosomal subunit - mitotic spindle organization - mitotic spindle elongation
Cf-780	1	118	Cf-780	357	ribosomal protein L27e	0		G	*	CYT		14.13	10.67			ExpAA=0.00 First60=0.00 PredHel=0 Topology=i	0						0	8.5	5.9	4.2	Putative Housekeeping proteins	Protein synthesis machinery	ribosomal protein L27e	1	ribosomal protein L27e	3E-055	gi|70909807	218	115	135	87	86	Dascillus cervinus	60S ribosomal protein L27	7E-041	sp|P61354|RL27_RAT	165	116	136	66	86	Rattus norvegicus	Ribosomal protein L27 - Drosophila melanogaster - structural constituent of ribosome - translation - cytosolic large ribosomal subunit - mitotic spindle organization - mitotic spindle elongation
Cf-177	4	136	Cf-177	411	ribosomal protein L28e	0		M	*	CYT		15.472	11.48			ExpAA=0.00 First60=0.00 PredHel=0 Topology=o	0						0	13.2	4.4	5.9	Putative Housekeeping proteins	Protein synthesis machinery	ribosomal protein L28e	4	ribosomal protein L28e	2E-053	gi|70909829	212	136	137	75	100	Carabus granulatus	60S ribosomal protein L28	4E-044	sp|Q962T2|RL28_SPOFR	176	129	139	65	94	Spodoptera frugiperda	Ribosomal protein L28 - Drosophila melanogaster - translation - cytosolic large ribosomal subunit - structural constituent of ribosome - mitotic spindle organization - mitotic spindle elongation - neurogenesis
Cf-106	1	195	Cf-106	588	40S ribosomal protein S8	0		P	*	CYT		22.31	10.71			ExpAA=0.00 First60=0.00 PredHel=0 Topology=i	0						0	9.2	7.2	4.1	Putative Housekeeping proteins	Protein synthesis machinery	40S ribosomal protein S8	1	ribosomal protein S8e	6E-091	gi|70909499	337	193	201	85	97	Carabus granulatus	40S ribosomal protein S8	4E-091	sp|Q8WQI5|RS8_SPOFR	333	193	208	83	93	Spodoptera frugiperda	ribosomal protein S8a - Danio rerio - structural constituent of ribosome - ribosome - translation - intracellular - translational elongation - cytosolic small ribosomal subunit - maturation of SSU-rRNA from tricistronic rRNA transcript (SSU-rRNA, 5.8S rRNA, LSU-rRNA) - ribonucleoprotein complex - regulation of cell cycle - embryo development
Cf-209	3	79	Cf-209	240	60S ribosomal protein L31	0		T	*	CYT		9.043	10.11			ExpAA=0.15 First60=0.07 PredHel=0 Topology=i	0						1	11.4	5.1	3.8	Putative Housekeeping proteins	Protein synthesis machinery	60S ribosomal protein L31	3	60S ribosomal protein L31	1E-032	gi|307176321	143	72	123	91	59	Camponotus floridanus	60S ribosomal protein L31	2E-031	sp|Q7KF90|RL31_SPOFR	134	72	124	87	59	Spodoptera frugiperda	Uncharacterized protein - Gallus gallus - structural constituent of ribosome - intracellular - ribosome - translation
Cf-97	5	155	Cf-97	468	40S ribosomal protein S6	0		T	*	CYT		17.71	11.52			ExpAA=0.03 First60=0.03 PredHel=0 Topology=o	0						2	11	4.5	5.8	Putative Housekeeping proteins	Protein synthesis machinery	40S ribosomal protein S6	5	ribosomal protein S6	2E-065	gi|112982661	252	154	253	84	61	Bombyx mori	40S ribosomal protein S6	7E-067	sp|Q95V32|RS6_SPOFR	252	154	253	85	61	Spodoptera frugiperda	Ribosomal protein S6 - Drosophila melanogaster - translation - structural constituent of ribosome - cytosolic small ribosomal subunit - ribosome - immune response - lipid particle - mitotic spindle elongation - mitotic spindle organization
Cf-203	3	201	Cf-203	606	60s ribosomal protein L10	0		G	*	CYT		22.827	9.67			ExpAA=0.00 First60=0.00 PredHel=0 Topology=o	0						0	6	9	4.5	Putative Housekeeping proteins	Protein synthesis machinery	60s ribosomal protein L10	3	ribosomal protein L10e	1E-104	gi|70909659	380	196	218	90	90	Biphyllus lunatus	60S ribosomal protein L10	1E-103	sp|O96647|RL10_BOMMA	373	194	219	90	89	Bombyx mandarina	Ribosomal protein L10 - Drosophila melanogaster - translation - cytosolic large ribosomal subunit - structural constituent of ribosome - ribosome - lipid particle - mitotic spindle organization - mitotic spindle elongation - cytoplasm - neuronal cell body
Cf-162	5	84	Cf-162	255	Ribosomal L37ae protein family	0		G	*	CYT		9.398	10.27			ExpAA=1.23 First60=0.30 PredHel=0 Topology=i	0						1	17.9	9.5	.	Putative Housekeeping proteins	Protein synthesis machinery	Ribosomal L37ae protein family	5	60S ribosomal protein L37a	2E-040	gi|169931071	168	83	92	92	91	Artemia franciscana	60S ribosomal protein L37a	1E-040	sp|Q9VMU4|RL37A_DROME	164	83	92	91	91	Drosophila melanogaster	Ribosomal protein L37A - Drosophila melanogaster - translation - structural constituent of ribosome - cytosolic large ribosomal subunit - mitotic spindle organization - mitotic spindle elongation
Cf-214	2	102	Cf-214	309	ribosomal protein L30	0		V	*	CYT		11.34	9.55			ExpAA=0.00 First60=0.00 PredHel=0 Topology=o	0						1	13.7	7.8	4.9	Putative Housekeeping proteins	Protein synthesis machinery	ribosomal protein L30	2	ribosomal protein L30	1E-047	gi|22758848	192	100	114	93	89	Argopecten irradians	60S ribosomal protein L30	4E-047	sp|P58375|RL30_SPOFR	186	98	113	89	88	Spodoptera frugiperda	ribosomal protein L30 - Rattus norvegicus - structural constituent of ribosome - intracellular - cytoplasm - ribosome - translation - cytosolic large ribosomal subunit
Cf-215	1	87	Cf-215	264	ribosomal protein L30	0		A	*	CYT		9.555	9.23			ExpAA=0.00 First60=0.00 PredHel=0 Topology=o	0						1	16.1	9.2	4.6	Putative Housekeeping proteins	Protein synthesis machinery	ribosomal protein L30	1	ribosomal protein L30	6E-039	gi|22758848	164	84	114	91	75	Argopecten irradians	60S ribosomal protein L30	2E-037	sp|P58375|RL30_SPOFR	154	82	113	86	73	Spodoptera frugiperda	ribosomal protein L30 - Rattus norvegicus - structural constituent of ribosome - intracellular - cytoplasm - ribosome - translation - cytosolic large ribosomal subunit
Cf-192	4	79	Cf-192	240	Ribosomal protein S26e	0		G	*	CYT		9.152	10.28			ExpAA=0.09 First60=0.09 PredHel=0 Topology=o	0						0	10.1	1.3	6.3	Putative Housekeeping proteins	Protein synthesis machinery	Ribosomal protein S26e	4	AGAP012100-PA	2E-031	gi|118792636	139	77	115	87	68	Anopheles gambiae str. PEST	40S ribosomal protein S26	7E-033	sp|Q9GT45|RS26_ANOGA	139	77	115	87	68	Anopheles gambiae	Ribosomal protein S26 - Drosophila melanogaster - cytosolic small ribosomal subunit - translation - structural constituent of ribosome - ribosome
Cf-560	1	176	Cf-560	531	Mitochondrial/chloroplast ribosomal protein L24	0.568182		G	*	CYT		19.683	6.38			ExpAA=0.00 First60=0.00 PredHel=0 Topology=o	0						1	11.9	9.7	5.7	Putative Housekeeping proteins	Protein synthesis machinery	Mitochondrial/chloroplast ribosomal protein L24	1	hypothetical protein AND_14210	1E-063	gi|312375398	246	164	241	69	68	Anopheles darlingi	Probable 39S ribosomal protein L24, mitochondrial	2E-060	sp|Q29MA5|RM24_DROPS	231	164	247	65	67	Drosophila pseudoobscura pseudoobscura	Probable 39S ribosomal protein L24, mitochondrial - Drosophila pseudoobscura pseudoobscura - molecular_function - cellular_component - biological_process
Storage
Cf-155	4	188	Cf-155	567	vitellogenin C	0		A	*	CYT		20.351	9.16			ExpAA=0.00 First60=0.00 PredHel=0 Topology=o	0						30	25	4.3	3.7	Putative Housekeeping proteins	Storage	vitellogenin C	4	vitellogenin C	2E-038	gi|54289297	162	1696	2032	47	84	Toxorhynchites amboinensis	Vitellogenin-A1	8E-030	sp|Q16927|VIT1_AEDAE	129	1758	2169	39	81	Aedes aegypti	Vitellogenin-2 - Solenopsis invicta - molecular_function - extracellular region - biological_process
Transcription machinery
Cf-767	1	83	Cf-767	252	transcription elongation factor 1 homolog isoform 1 Bombus terrestris	0		A	*	CYT		9.46	8.62			ExpAA=0.00 First60=0.00 PredHel=0 Topology=i	0						0	12	3.6	6	Putative Housekeeping proteins	Transcription machinery	transcription elongation factor 1 homolog isoform 1 Bombus terrestris	1	transcription elongation factor 1 homolog isoform 1	2E-038	gi|340723162	162	80	82	88	99	Bombus terrestris	Transcription elongation factor 1 homolog	2E-038	sp|Q8MQI6|ELOF1_DROME	157	80	82	86	99	Drosophila melanogaster	Drosophila melanogaster - molecular_function - biological_process - cellular_component
Transposable element
Cf-244	2	137	Cf-244	414	RTE_Ele1_ORF1 -h 1e-60 -j 4	0		Y	*	CYT		16.364	9.97			ExpAA=0.28 First60=0.04 PredHel=0 Topology=o	0						0	10.9	2.9	1.5	Putative Housekeeping proteins	Transposable element	RTE_Ele1_ORF1 -h 1e-60 -j 4	2	GK24003	2E-033	gi|195463775	145	132	179	49	74	Drosophila willistoni	Probable RNA-directed DNA polymerase from transposon X-element	2E-023	sp|Q9NBX4|RTXE_DROME	107	125	908	41	14	Drosophila melanogaster	CHKov1 - Drosophila melanogaster - RNA-dependent DNA replication - RNA-directed DNA polymerase activity - RNA binding
[truncated: 74 more columns]

## Sheet: Comparisons
Housekeeping identities	Salivary identities
94	21		1.70459e-08
95	35
99	36
100	37
95	40
97	41
98	43
88	44
92	44
98	45
100	53
98	54
97	56
96	66
89	69
97	73
	84
	97
95.8125	47.3125
3.56312	13.7827

## Sheet: 2GenBank
Pep name and link	Comments	First codon	Stop codon exists? (*)	Number of ESTs	Seq size
Cf-781	truncated esterase	G	*	1	549
Cf-726	Defensin-1	M	*	1	348
Cf-51	salivary allergen 2	P	*	3	630
Cf-65	FS-H/FSI antigen family member 3	M	*	4	297
Cf-169	FS-H/FSI antigen family member 1	A	*	5	282
Cf-14	FS-H/FSI antigen family member 7	M	*	6	246
Cf-100	truncated esterase	M	*	7	567
Cf-56	truncated esterase	G	*	7	555
Cf-16	FS-H/FSI antigen family member 6	G	*	8	174
Cf-25	Hypothetical secreted protein precursor	M	*	8	183
Cf-52	salivary allergen 2	A	*	9	648
Cf-83	Glycine-rich cell wall structural protein 1.8	P	*	9	306
Cf-31	FS-H/FSI antigen family member 2	A	*	9	162
Cf-5	Flea very short abundant peptide family	M	*	10	144
Cf-79	truncated secreted salivary acid phosphatase	P	*	13	816
Cf-15	FS-H/FSI antigen family member 5	G	*	14	171
Cf-75	Deorphanized flea peptide	R	*	14	210
Cf-2	Flea very short abundant peptide family	M	*	14	144
Cf-47	truncated secreted salivary acid phosphatase	A	*	17	774
Cf-6	Flea very short abundant peptide family	M	*	19	144
Cf-50	truncated salivary phosphatase	M	*	20	456
Cf-1	Flea very short abundant peptide family	M	*	42	144
Cf-12	FS-H/FSI antigen family member 4	M	*	76	246
Cf-109	ribosomal protein L14 Tribolium castaneum	M	*	7	486
Cf-124	ubiquitin-ribosomal protein S30e fusion protein	A	*	6	300
Cf-128	40S ribosomal protein S3A	G	*	6	756
Cf-125	60S ribosomal protein L34	G	*	6	234
Cf-107	60S ribosomal protein L8 Harpegnathos saltator	G	*	6	708
Cf-152	40S ribosomal protein S16	G	*	5	369
Cf-146	Ribosomal protein S18	A	*	5	405
Cf-163	60S ribosomal protein L32	P	*	5	366
Cf-151	Ribosomal protein S21e	M	*	5	252
Cf-153	60S ribosomal protein L18a	P	*	5	303
Cf-97	40S ribosomal protein S6	T	*	5	468
Cf-162	Ribosomal L37ae protein family	G	*	5	255
Cf-186	ribosomal protein L35	M	*	4	372
Cf-195	translationally controlled tumor protein	T	*	4	342
Cf-187	40S ribosomal protein S2/30S ribosomal protein S5	R	*	4	468
Cf-196	ribosomal protein L23e Tribolium castaneum	P	*	4	297
Cf-182	ribosomal protein L35Ae Tribolium castaneum	K	*	4	399
Cf-105	40S ribosomal protein S8	G	*	4	591
Cf-144	ribosomal protein L44e	G	*	4	261
Cf-177	ribosomal protein L28e	M	*	4	411
Cf-192	Ribosomal protein S26e	G	*	4	240
Cf-155	vitellogenin C	A	*	4	567
Cf-178	40S ribosomal protein S13	P	*	3	240
Cf-170	40S ribosomal protein S7	P	*	3	513
Cf-239	60S Ribosomal protein L13	M	*	3	663
Cf-240	60S ribosomal protein L37	M	*	3	282
Cf-217	ribosomal protein S25	G	*	3	306
Cf-234	ribosomal protein S27	M	*	3	255
Cf-180	60S ribosomal protein L26	M	*	3	450
Cf-139	Ribosomal protein S4	R	*	3	516
Cf-231	60S ribosomal protein L13a-like	R	*	3	378
Cf-213	Ribosomal L38e protein family	M	*	3	213
Cf-209	60S ribosomal protein L31	T	*	3	240
Cf-203	60s ribosomal protein L10	G	*	3	606
Cf-104	40S ribosomal protein S8	P	*	2	564
Cf-214	ribosomal protein L30	V	*	2	309
Cf-244	Salivary expressed RTE	Y	*	2	414
